# Supplementary material for: Prodromal Cognitive Deficits and the Risk of Subsequent Parkinson’s Disease
Source: Brain Sci. 2022 Jan 31;12(2):199. doi: 10.3390/brainsci12020199 (PMC8870093; doi:10.3390/brainsci12020199)
Supplement: Supplementary file 1 [file brainsci-12-00199-s001.zip]

Archive with 1 entries (1 files):
- brainsci-1526544-supplementary.pdf
